# Supplementary material for: Interplay between T3SS effectors, ExoY activation, and cGMP signaling in Pseudomonas aeruginosa infection
Source: Nat Commun. 2025 Dec 2;17:69. doi: 10.1038/s41467-025-66674-z (PMC12770572; doi:10.1038/s41467-025-66674-z)
Supplement: Supplementary file 4 — Dataset 1 [file 41467_2025_66674_MOESM4_ESM.xlsx]

## Sheet: Feuil1
	Supplementary Data 1 : List of strains and plasmids used in this study
	Names	Description	Reference
	E. coli strains
	DH5a	F- Φ80lacZΔM15 Δ(lacZYA-argF) U169 recA1 endA1 hsdR17(rk-, mk+) phoA supE44 thi-1 gyrA96 relA1 λ-	Invitrogen
	BLR	E. coli BL21, recA - : F-ompThsdSB(rB -mB- ) gal dcm Δ(srl-recA)306::Tn10 (TetR )	Novagen
	S17.1 (λ pir+)	pro, res− hsdR17 (rk-, mk+) recA− with an integrated RP4-2-Tc::Mu-Km::Tn7, λ pir+, Tpr	1
	P. aeruginosa strains
	PAO1F(S,T,Y) (RP1831)	Secretion of ExoS, ExoT and ExoY toxins	2
	PAO1F(S,T,Ymut0)	As PAO1F(S,T,Y), but secretion of ExoT and ExoS toxins with a catalytically inactive ExoY toxin (ExoYK81M-K88I)	This study
	PAO1FDS(T,Y) (RP1883)	Secretion of ExoT and ExoY toxins	3
	PAO1FDS(T,Ymut0)	As PAO1FDS(T,Y), but secretion of ExoT toxin with a catalytically inactive ExoY toxin (ExoYK81M-K88I-FH)	This study
	PAO1FDS(T,Ymut1)	As PAO1FDS(T,Y), but secretion of ExoT toxin with ExoY toxin carrying N264V, F289V, S292G and D293A mutations (ExoYmut1)	This study
	PAO1FDS(T,Ymut2)	As PAO1FDS(T,Y), but secretion of ExoT toxin with ExoY toxin carrying F83L and S292G mutations (ExoYmut2)	This study
	PAO1FDS(T,Ymut3)	As PAO1FDS(T,Y), but secretion of ExoT toxin with ExoY toxin carrying F83L, E258D and S292G mutations (ExoYmut3)	This study
	PAO1FDS(TGAP-,Y)	As PAO1FDS(T,Y), but secretion of ExoY toxin with ExoT toxin carrying R149K mutation to inactivate its Rho-GAP activity (ExoTGAP-)	This study
	PAO1FDS(TADPRT-,Y)	As PAO1FDS(T,Y), but secretion of ExoY toxin with ExoT toxin carrying E383D and E385D mutations to inactivate its ADPRT activity (ExoTADPRT-)	This study
	PAO1FDS(TGAP-/ADPRT-,Y)	As PAO1FDS(TGAP-,Y), but with ExoTGAP- toxin carrying E383D and E385D mutations in addition to inactivate its ADPRT activity (ExoTGAP-/ADPRT-)	This study
	PAO1FDS(TADPRT-ExoS,Y)	As PAO1FDS(T,Y), but secretion of ExoY toxin with ExoT toxin whose ADPRT domain is replaced by that of ExoS	This study
	PAO1FDS(TADPRT-ExoS, Ymut0)	As PAO1FDS(T,Ymut0), but with ExoT toxin whose ADPRT domain is replaced by that of ExoS	This study
	PAO1FDS(TADPRT-ExoS, Ymut1)	As PAO1FDS(T,Ymut1), but with ExoT toxin whose ADPRT domain is replaced by that of ExoS	This study
	PAO1FDS(TGAP-_ADPRT-ExoS,Y)	As PAO1FDS(TGAP-,Y), with ExoTGAP- toxin whose ADPRT domain is replaced by that of ExoS	This study
	PAO1FDT(S,Y) (RP1945)	Secretion of ExoS and ExoY toxins	3
	PAO1FDT(S,Ymut0)	As PAO1FDT(S,Y), but secretion of ExoS toxin with a catalytically inactive ExoY toxin (ExoYK81M-K88I)	This study
	PAO1FDT(S,Ymut1)	As PAO1FDT(S,Y), but secretion of ExoS toxin with ExoY toxin carrying N264V, F289V, S292G and D293A mutations (ExoYmut1)	This study
	PAO1FDT(S,Ymut2)	As PAO1FDT(S,Y), but secretion of ExoS toxin with ExoY toxin carrying F83L and S292G mutations (ExoYmut2)	This study
	PAO1FDT(S,Ymut3)	As PAO1FDT(S,Y), but secretion of ExoS toxin with ExoY toxin carrying F83L, E258D and S292G mutations (ExoYmut3)	This study
	PAO1FDT(SGAP-,Y)	As PAO1FDT(S,Y), but secretion of ExoY toxin with ExoS toxin carrying R146K mutation to inactivate its Rho-GAP activity (ExoSGAP-)	This study
	PAO1FDT(SADPRT-,Y)	As PAO1FDT(S,Y), but secretion of ExoY toxin with ExoS toxin carrying E379D and E381D mutations to inactivate its ADPRT activity (ExoSADPRT-)	This study
	PAO1FDT(SGAP-/ADPRT-,Y)	As PAO1FDT(SGAP-,Y), but with ExoSGAP- toxin carrying E379D and E381D mutations in addition to inactivate its ADPRT activity (ExoSGAP-/ADPRT-)	This study
	PAO1FDST(Y) (RP1947)	Secretion of ExoY effector	3
	PAO1FDST(Ymut0)	As PAO1FDST(Y), but secretion of a catalytically inactive ExoY toxin (ExoYK81M-K88I)	This study
	PAO1FDSTY (RP1949)	Secretion of none of the T3SS effectors	4
	Bacterial plasmids
	pUM460	Plasmid for temperature-inducible expression of ExoY protein with a C-terminal Flag-His tag (ExoY-FH), [AmpR]	5
	p1682	Myc-PaExoYK81M-K88I in YEpGal555, [AmpR]	6
	pB26	As pUM460, but ExoYK81M-K88I-FH (ExoYmut0-FH)	This study
	pUM717	As pUM460, but ExoYN264V-F289V-S292G-D293A-FH (ExoYmut1-FH)	This study
	pUM721	As pUM460, but ExoYF83L -FH	This study
	pUM727	As pUM460, but ExoYF83L-S292G -FH (ExoYmut2-FH)	This study
	pUM733	As pUM460, but ExoYF83L-E258D-S292G-FH (ExoYmut3-FH)	This study
	pEX18Gm	Allelic exchange vector to introduce mutations in P. aeruginosa strains, containing sacB gene, a conditional lethal gene conferring sucrose sensitivity, [GmR]	7
	pB93Gm	As pEX18Gm but with exoY gene from PAO1F strain and its surrounding sequences, fused to FH and containing the PstI restriction site	This study
	pUM549	As pB93Gm, but with the K81M and K88I mutations (mut0) in the exoY gene	This study
	pUM707	As pEX18Gm, but with exoY gene from PAO1F strain and its surrounding sequences	This study
	pUM712	As pUM707 but containing the N264V, F289V, S292G and D293A mutations (mut1) in the exoY gene	This study
	pUM728	As pUM707 but containing the F83L and S292G mutations (mut2) in the exoY gene	This study
	pUM736	As pUM707 but containing the F83L, E258D and S292G mutations (mut3) in the exoY gene	This study
	pUM737	As pEX18Gm but with the GAP domain of the PAO1F exoS gene and the R146K mutation (GAP-)	This study
	pUM738	As pEX18Gm but with the ADPRT domain of the PAO1F exoS gene and the E379D and E381D mutations (ADPRT-)	This study
	pUM739	As pEX18Gm but with the GAP domain of the PAO1F exoT gene and the R149K mutation (GAP-)	This study
	pUM740	As pEX18Gm but with the ADPRT domain of the PAO1F exoT gene and the E383D and E385D mutations (ADPRT-)	This study
	pUM752	pEX18Gm-derived vector used to replace the ADPRT domain of ExoT with that of ExoS in the exoT gene of PAO1F strains	This study
	Mammalian plasmids
	pAcGFP-N1	Expression vector for fusing AcGFP1 to the C-terminus of a partner protein under control of PCMV IE	Clontech
	pTRE3G-BI	Tet-On 3G bidirectional inducible expression plasmid	TakaraBio
	pVR2	As pTRE3G-BI, but with AcGFP1 on MCS1	This study
	pUM445	pBAD18 with ExoY-His	5
	pUM542	As pTRE3G-BI but with AcGFP1 on MCS1 and ExoY on MCS2	This study
	pUM546	As pTRE3G-BI but with AcGFP1 on MCS1 and ExoYK81M-K88I (ExoYmut0) on MCS2	This study
	pUM700	As pTRE3G-BI but with AcGFP1 on MCS1 and ExoYN264V-F289V-S292G-D293A (ExoYmut1) on MCS2	This study
	pUM731	As pTRE3G-BI but with AcGFP1 on MCS1 and ExoYF83L-S292G (ExoYmut2) on MCS2	This study
	pUM734	As pTRE3G-BI but with AcGFP1 on MCS1 and ExoYF83L-E258D-S292G (ExoYmut3) on MCS2	This study
	pGloSensor™-22F cAMP	Transfection plasmid containing a biosensor measuring cAMP levels in cells by luminescence	Promega
	pGloSensor™-40F cGMP	Transfection plasmid containing a biosensor measuring cGMP levels in cells by luminescence	Promega
	pLVX-IRES-neo	HIV-1-based lentiviral expression vector, [AmpR/NeoR/KanR]	TakaraBio
	pLVX-neo-cAMP	As pLVX-IRES-neo, but with cAMP GloSensor	This study
	pLVX-neo-cGMP	As pLVX-IRES-neo, but with cGMP GloSensor	This study
	psPAX2	Lentiviral packaging plasmid	Addgene
	pMD2.G	VSV-G envelope expressing plasmid	Addgene
	pUM517	As pAcGFP1-N1, but ExoY-AcGFP1	This study
	pUM518	As pAcGFP1-N1, but ExoYK81M-AcGFP1	5
	pEF1a	Doxycycline-inducible mammalian expression vector allowing Tet-On 3G transactivator expression, [AmpR/NeoR/KanR]	TakaraBio
	pLentiCRISPRv2	Lentiviral vector containing Cas9 nuclease gene, [AmpR/PuroR]	Addgene
	pTwist Amp_CrkI	Twist cloning vector with a pMB1 origin and containing the modified CrkI gene, [AmpR]	This study
	pTwist Amp_CrkII	Twist cloning vector with a pMB1 origin and containing the modified CrkII gene, [AmpR]	This study
	pLVX-neo_CrkI	As pLVX-IRES-neo, but with the modified CrkI gene	This study
	pLVX-neo_CrkII	As pLVX-IRES-neo, but with the modified CrkII gene	This study
	References
	1. Lorenzo, V. de, Cases, I., Herrero, M. & Timmis, K. N. Early and late responses of TOL promoters to pathway inducers: identification of postexponential promoters in Pseudomonas putida with lacZ-tet bicistronic reporters. J. Bacteriol. 175, 6902 (1993).
	2. Bleves, S., Soscia, C., Nogueira-Orlandi, P., Lazdunski, A. & Filloux, A. Quorum Sensing Negatively Controls Type III Secretion Regulon Expression in Pseudomonas aeruginosa PAO1. J. Bacteriol. 187, 3898 (2005).
	3. Sun, Y., Karmakar, M., Taylor, P. R., Rietsch, A. & Pearlman, E. ExoS and ExoT ADP-ribosyltransferase activities mediate Pseudomonas aeruginosa keratitis by promoting neutrophil apoptosis and bacterial survival. J. Immunol. Baltim. Md 1950 188, 1884 (2012).
	4. Cisz, M., Lee, P.-C. & Rietsch, A. ExoS Controls the Cell Contact-Mediated Switch to Effector Secretion in Pseudomonas aeruginosa. J. Bacteriol. 190, 2726–2738 (2008).
	5. Belyy, A. et al. Actin activates Pseudomonas aeruginosa ExoY nucleotidyl cyclase toxin and ExoY-like effector domains from MARTX toxins. Nat. Commun. 7, 13582 (2016).
	6. Raoux-Barbot, D. et al. Differential regulation of actin-activated nucleotidyl cyclase virulence factors by filamentous and globular actin. PloS One 13, e0206133 (2018).
	7. Hmelo, L. R. et al. Precision-engineering the Pseudomonas aeruginosa genome with two-step allelic exchange. Nat. Protoc. 10, 1820–1841 (2015).
