# Supplementary material for: Interplay between T3SS effectors, ExoY activation, and cGMP signaling in Pseudomonas aeruginosa infection
Source: Nat Commun. 2025 Dec 2;17:69. doi: 10.1038/s41467-025-66674-z (PMC12770572; doi:10.1038/s41467-025-66674-z)
Supplement: Supplementary file 5 — Dataset 2 [file 41467_2025_66674_MOESM5_ESM.xlsx]

## Sheet: Feuil1
	Supplementary Data 2 : List of primers used in this study
	Names	Sequence (5' → 3’)
	Primers for mutations*
	VD5-F83L_F	GGTTTCCCGACCAAGGGCCTGTCGGTGAAGGGGAAAAG
	VD5-F83L_R	CTTTTCCCCTTCACCGACAGGCCCTTGGTCGGGAAACC
	VD11-S292G_F	GGAGATGTTTCACCACGGCGACGATGCGGGCAAC
	VD11-S292G_R	GTTGCCCGCATCGTCGCCGTGGTGAAACATCTCC
	VD13-E258D_F	CGGATTCTATGGCAGGGATGATATGGCCAGGGGAAAC
	VD13-E258D_R	GTTTCCCCTGGCCATATCATCCCTGCCATAGAATCCG
	VD-N264V_F	GGCCAGGGGAGTCATCACTCCGC
	VD-N264V_R	GCGGAGTGATGACTCCCCTGGCC
	VD-F289V-S292G-D293A_F	CAGGGAGATGGTTCACCACGGCGCCGATGCGGGCA
	VD-F289V-S292G-D293A_R	TGCCCGCATCGGCGCCGTGGTGAACCATCTCCCTG
	ExoSR146K-Up_F	CAACAAGCTTCATACCTTGGTCGATCAGCTTTTGTC (HindIII)
	ExoSR146K-Up_R	GGAGATGGGGCGCTGAAATCGCTGAGCACCGCCTT
	ExoSR146K-Down_F	AGGCGGTGCTCAGCGATTTCAGCGCCCCATCTCC
	ExoSR146K-Down_R	AAAAGAATTCCATCAGGAGAAGGCAACCATCATGC (EcoRI)
	ExoSE379/381D-Up_F	CAACAAGCTTGACAGAAGCAGAGCCGTTTCGTC (HindIII)
	ExoSE379/381D-Up_R	TCGAACTACAAGAATGATAAAGATATTCTCTATAACAAAGAGACCG
	ExoSE379/381D-Down_F	CGGTCTCTTTGTTATAGAGAATATCTTTATCATTCTTGTAGTTCGA
	ExoSE379/381D-Down_R	CAAAGAATTCGCGGATGCGGAAAAGTACCTG (EcoRI)
	ExoTR149K-Up_F	GGGGAAGCTTCAGGAGACGTCAATCATCATGCATATTC (HindIII)
	ExoTR149K-Up_R	GCGGTGGCCAGCGATTTCAGAGCGCCGTCGC
	ExoTR149K-Down_F	GCGACGGCGCTCTGAAATCGCTGGCCACCGC
	ExoTR149K-Down_R	CAACGAATTCCATGCCCCGGTCGATCAACGCC (EcoRI)
	ExoTE383/385D-Up_F	GAAGAAGCTTGAGAGCGAGGTAAAGGGCGAGCC (HindIII)
	ExoTE383/385D-Up_R	CTTGTCGTAGAGGATATCCTGATCATCGCCCTCGATC
	ExoTE383/385D-Down_F	GATCGAGGGCGATGATCAGGATATCCTCTACGACAAG
	ExoTE383/385D-Down_R	GAAGGGATCCCATCAATAGGCCATCTCGGTGGG (BamHI)
	Primers for PCR
	PAO1-Up_F	GGGGAAGCTTGTTCACCGCTCATCACCTCGC
	PAO1-Down_R	CGGCGAATTCGTTCTACCAGGAGATCGGCC
	VD17_F	TCGGCCGACAAGGCGCTGG
	VD17_R	GTCCGTCTCTGCCGTCGACCGGTCAGGCCAGATCAAGGCCG
	VD18_F	GGAAGGATCCATGCATATTCAATCATCTCAGCAG (BamHI)
	VD18_R	CCAGCGCCTTGTCGGCCGACTCGCCCTTTACCTCGCTC
	VD19_F	CCGGTCGACGGCAGAGACGGAC
	VD19_R	GGGAAAGCTTGGTGGGTGATGAGAATGGTC (HindIII)
	Amplif-PAO1-ExoS_F	CCAGCCCGGAGAGACTGTTAATCG
	Amplif-PAO1-ExoS_R	CAGGTGTTCTGGTTCACCACCCTG
	Amplif-PAO1-ExoT_F	GTTCTCTTTCCGCGTGCTCCGAC
	Amplif-PAO1-ExoT_R	CGAAATGGGGTGGCCACGATTTC
	Amplif-PAO1-ExoY_F	CAGTTGCGCCATGTTCTTCG
	Amplif-PAO1-ExoY_R	GACAAGGCATGAGCACCAGC
	Amplif-PAO1-ExoS-ADPRT_F	GGAGCTGGATGCGGGACAAAAG
	VD20_F	GAGCCATGGCGGGAAATTTTG
	VD20_R	CCTCTCTTGCCTTCGCTGTC
	PCR-Crk_F	CTGCCTAGAAGTCCCAGGTCG
	PCR-Crk_R	CCAAACCCGGCTCTCCAACAC
	UM345	GAGAGCTAGCCACCATGGCGCGTATCGACGGTCATCGTCAG (NheI)
	UM246	GGGGCTCGAGGACCTTACGTTGGAAAAAGTCG (XhoI)
	UM245	GGGGAATTCACCATGCGTATCGACGGTCATCG (EcoRI)
	UM374	GGGGACGCGTTCAGACCTTACGTTGGAAAAAGTCGAGC (MluI)
	#124	TATAAAGCTTGTTCACCGCTCATCACCTCG (HindIII)
	#125	TATACTGCAGTTTCCCGCATATGCCAAAGAAG (PstI)
	#126	TATATCTAGAAGGTCGTTGGCAAAGCCCG (XbaI)
	#127	TATAGAATTCGTTCTACCAGGAGATCGGCCA (EcoRI)
	#128	TATACTGCAGCATGGGCCGTATCGACGG (PstI)
	#129	TATATCTAGAATCAGTGGTGGTGGTGGTGG (XbaI)
	Primers for sequencing
	UM316	GGCTCTACAGGACCTGTTC
	M13uni	AGGGTTTTCCCAGTCACGACGTT
	M13rev	GAGCGGATAACAATTTCACACAGG
	pLVX-neo_Seq_F	GCCATCCACGCTGTTTTGACC
	pLVX-neo_Seq_R	GCTTCGGCCAGTAACGTTAGG
	Seq-PAO1-ExoY_F	CGCTGCCCGGATTCTTATTC
	Seq-PAO1-ExoY_R	GCTTCGGAAAGTCCCGTTCG
	Seq-PAO1-ExoS_F	CATTGCCCATGACCTTGAAGG
	Seq-PAO1-ExoS_R	GTTTGCTTGCCAGGTCGAGAG
	Seq-PAO1-ExoT_F	GCAAAAGGCACTGCCCCTG
	Seq-PAO1-ExoT_R	TCCAGGGCATCGAGCAGTC
	Seq3-ExoS_F	CTCTCGACCTGGCAAGCAAAC
	Seq-Crk_F	CATGAATCCGCATGCGCAGTG
	Seq-Crk_R	CTTTGTCCCCACGTTGCCTTG
	Oligonucleotides to knock-out Crk geneD
	sgRNA3-Crk_F	CACCGCATGGCGGGCAACTTCGACT
	sgRNA3-Crk_R	AAACAGTCGAAGTTGCCCGCCATGC
	* Red letters indicate mutations compared to the WT sequence
	D Bold letters represent overhangs for cloning in Esp3I-digested pLentiCRISPRv2
