# Supplementary material for: Interplay between T3SS effectors, ExoY activation, and cGMP signaling in Pseudomonas aeruginosa infection
Source: Nat Commun. 2025 Dec 2;17:69. doi: 10.1038/s41467-025-66674-z (PMC12770572; doi:10.1038/s41467-025-66674-z)
Supplement: Supplementary file 7 — Source Data [file 41467_2025_66674_MOESM7_ESM.xlsx]

## Sheet: Figure 1b
Fig. 1b: Analysis of guanylate cyclase activity of purified ExoY proteins
Graphs plotted and statistical calculations in Prism 9 version 9.5.1
		Figure 1B	Biological replicate							P-value	Dunnett's multiple comparisons test "cAMP_values compared to ExoY"
			I	II	III	IV	V	VI	Avrg
	cGMP (pmol/min/ngExoY)	ExoYmut0	0.00170906	0.00022202	0.000162337				0.000697807
		ExoY	160.975	170.518	163.585				165
		ExoYmut1	0.0369334	0.0140374	0.016186				0.0224	<0,001
		ExoYmut2	28.6324	15.5762	14.9157				19.7	<0,001
		ExoYmut3	0.556363	0.593533	0.585607				0.579	<0,001

## Sheet: Figure 1c
Fig. 1c: Analysis of adenylate cyclase activity of purified ExoY proteins
Graphs plotted and statistical calculations in Prism 9 version 9.5.1
		Figure 1C	Biological replicate							P-value	Dunnett's multiple comparisons test "cAMP_values compared to ExoY"
			I	II	III	IV	V	VI	Avrg
	cAMP (pmol/min/ngExoY)	ExoYmut0	0.00375948	0.00728796	0.00434395				0.00513046
		ExoY	10.7072	9.56734	7.83771	5.84472	11.5568		9.1
		ExoYmut1	13.5596	9.28199	2.11259	7.88999	11.3453		8.84	>0,99
		ExoYmut2	522.661	344.345	296.488	207.838			343	<0,001
		ExoYmut3	367.004	147.628	104.115				206	0.02

## Sheet: Figure 1d
Fig. 1d: Analysis of uridylyl cyclase activity of purified ExoY proteins
Graphs plotted and statistical calculations in Prism 9 version 9.5.1
		Figure 1D	Biological replicate							P-value	Dunnett's multiple comparisons test "cAMP_values compared to ExoY"
			I	II	III	IV	V	VI	Avrg
	cUMP (pmol/min/ngExoY)	ExoYmut0	0.00226065	0.00284608	0.0019585				0.00235508
		ExoY	4.17746	3.56899	3.33636	2.77167			3.46
		ExoYmut1	0.0357334	0.125228	0.019272	0.0219901			0.0506	0.001
		ExoYmut2	5.62395	2.87739	2.45572				3.65	0.98
		ExoYmut3	2.14065	1.01605	1.60819				1.59	0.05

## Sheet: Figure 1e
Fig. 1e: Analysis of cytidylyl cyclase activity of purified ExoY proteins
Graphs plotted and statistical calculations in Prism 9 version 9.5.1
		Figure 1E	Biological replicate							P-value	Dunnett's multiple comparisons test "cAMP_values compared to ExoY"
			I	II	III	IV	V	VI	Avrg
	cCMP (pmol/min/ngExoY)	ExoYmut0	0.00444527	0.00213881	0.00341796				0.00333401
		ExoY	1.48732	0.876912	1.16388				1.18
		ExoYmut1	0.397719	0.157737	0.0717308				0.209	0.49
		ExoYmut2	4.20578	1.64154	1.92569				2.59	0.23
		ExoYmut3	4.6929	2.24308	3.271				3.4	0.05

## Sheet: Figure 1f
Fig. 1f: Luminescence activity of the cGMP-GloSensor reporter cell line transfected with an expressing plasmid encoding an ExoY variant
Graphs plotted and statistical calculations in Prism 9 version 9.5.1
		Figure 1F	Biological replicate
			I	II	III	IV	V	VI	Avrg
	cGMP- Max of luminescence (RLU)	pExoYmut0	1562.38	1117.75	2118.62	1445.88			1561
		pExoY	5838	6457	8544	10299.6			7785
		pExoYmut1	1309.12	1208.12	1332.75	1441			1323
		pExoYmut2	5436.88	4628.88	7751.4	7472.17			6322
		pExoYmut3	1777.62	1638.12	1855	1995.75			1817

## Sheet: Figure 1g
Fig. 1g: Luminescence activity of the cAMP-GloSensor reporter cell line transfected with an expressing plasmid encoding an ExoY variant
Graphs plotted and statistical calculations in Prism 9 version 9.5.1
		Figure 1G	Biological replicate
			I	II	III	IV	V	VI	Avrg
	cAMP- Max of luminescence (RLU)	pExoYmut0	217	293.25	200.5				236.9
		pExoY	2228.8	2122.12	2407.67				2253
		pExoYmut1	2131.71	1796.5	1514.4				1814
		pExoYmut2	3571.29	2988.5	3386.71				3316
		pExoYmut3	3794.14	3488.4	3494.71				3592

## Sheet: Figure 1h
Fig. 1h: Quantification of cGMP production in NCI-H292 cells by ELISA after 5h of infection at MOI 20 with PAO1FΔS(T,Y) strains
Graphs plotted and statistical calculations in Prism 9 version 9.5.1
		Figure 1H	Biological replicate
			I	II	III	IV	V	VI	Avrg
	cGMP (pmol/mg of protein)	NI	20.71	4.45	3.93	10.58			9.918
		PAO1F∆S(T,Ymut0)	8.29	3.78	5.59	3.77			5.358
		PAO1F∆S(T,Y)	6382.01	2798.55	2524.53	2466.91			3543
		PAO1F∆S(T,Ymut1)	7.37	3.69	5.45	3.98			5.123
		PAO1F∆S(T,Ymut2)	6430.89	2477.29	2783.2	2490.42			3545
		PAO1F∆S(T,Ymut3)	11.17	5.25	5.71	8.47			7.65

## Sheet: Figure 1i
Fig. 1i: Quantification of cAMP production in NCI-H292 cells by ELISA after 3h of infection at MOI 20 with PAO1FΔS(T,Y) strains
Graphs plotted and statistical calculations in Prism 9 version 9.5.1
		Figure 1I	Biological replicate
			I	II	III	IV	V	VI	Avrg
	cAMP (pmol/mg of protein)	NI	7.194	16.342	19.597	7.14	7.526	5.318	10.52
		PAO1F∆S(T,Ymut0)	6.611	19.317	22.881	8.497	7.988	8.113	12.23
		PAO1F∆S(T,Y)	5.468	17.443	13.55	6.043	7.164	6.361	9.338
		PAO1F∆S(T,Ymut1)	8.934	23.638	20.781	9.3	5.488	7.37	12.59
		PAO1F∆S(T,Ymut2)	1072.26	1648.6	1691.51	1898.56	2012.2	1791.09	1686
		PAO1F∆S(T,Ymut3)	47.167	139.669	44.668	93.333	192.855	44.203	93.65

## Sheet: Figure 2a
Fig. 2a: Cell retraction over time in infected NCI-H292 cells. Cells were infected with PAO1F∆S(T,Y) strains injecting ExoY with or without ExoT.
Graphs plotted and statistical calculations in Prism 9 version 9.5.1
Replicates i-xii represent technical replicates
	Figure 2A	PAO1F∆S(T,Y)											PAO1F∆ST(Y)
	Time (h)	i	ii	iii	iv	v	vi	vii	viii	ix	x	xi	i	ii	iii	iv	v	vi	vii	viii	ix	x	xi	xii
	0	100	100	100	100	100	100	100	100	100	100	100	100	100	100	100	100	100	100	100	100	100	100	100
	0.25	100	100	100	100	100	100	100	100	100	100	100	100	100	100	100	100	100	100	100	100	100	100	100
	0.5	100	100	100	100	100	100	100	100	100	100	100	99.5391	99.8792	99.7493	99.8632	99.98	100.213	99.875	99.5036	99.6928	99.8443	99.8879	99.9096
	0.75	99.206	98.4832	99.1107	98.5354	99.4843	99.192	98.7015	99.241	99.2098	98.7274	99.1321	99.051	99.7318	99.3645	99.7354	99.7093	99.7974	99.9077	98.8793	99.5178	99.6685	100.443	100.017
	1	98.5702	97.7042	98.0258	97.8014	98.6025	97.4399	98.4309	98.7582	98.6459	96.6255	98.0601	98.5176	99.5711	98.8325	99.6276	99.6391	99.7526	99.8084	99.4069	99.382	99.7207	100.956	100.198
	1.25	97.4574	96.8358	97.2554	97.4069	98.2989	95.998	97.3399	98.0649	97.6696	95.5166	95.7016	98.5773	99.8493	98.7864	99.4035	99.7502	99.455	100.027	98.6508	99.0875	99.7955	101.199	100.285
	1.5	96.186	95.7083	97.0067	97.0089	97.4118	94.4043	96.6802	96.6879	96.1497	93.9599	95.0232	97.8915	99.4173	98.3895	99.3481	98.73	99.4999	99.9083	98.4938	99.4264	99.6769	101.515	100.392
	1.75	95.6558	94.8715	96.3684	95.7001	96.8575	93.3128	96.1414	96.1962	95.4661	92.9558	93.7938	98.1716	99.3063	97.948	99.0512	98.1946	99.5628	99.5669	98.0099	99.4351	99.7845	102.042	100.597
	2	94.6825	94.1753	95.3155	95.6254	95.6402	92.9183	94.7426	95.2304	94.1174	91.7094	93.2402	98.0714	99.3728	98.2944	99.1085	97.6943	99.268	99.6155	97.4582	99.0863	99.5638	102.053	101.049
	2.25	94.7545	93.6549	94.9669	94.7565	95.3425	92.2491	93.9432	94.487	93.6124	91.1152	93.2771	97.5529	98.5715	97.6469	99.0489	98.213	98.73	99.5891	97.3899	99.3748	99.4725	102.515	100.927
	2.5	94.0493	92.7682	94.8009	93.9268	95.2186	91.8407	93.5326	93.759	92.956	90.8304	92.1059	97.5774	98.6297	97.6735	98.5994	97.8702	99.0759	99.6099	97.4468	98.9259	99.0152	102.367	101.114
	2.75	93.0124	92.3923	94.2959	93.0321	94.9634	91.2214	93.1172	93.5076	92.0621	89.8861	91.8541	97.6576	98.8847	97.7421	98.2295	97.6708	98.655	99.4917	96.8998	98.4416	98.3841	102.208	101.289
	3	93.7009	91.8738	93.8487	92.211	94.7702	91.3332	93.6966	93.0709	91.6133	89.8463	91.1016	97.4639	98.8343	97.8223	98.3129	97.3375	98.6205	99.8569	96.7582	97.6687	98.9126	104.134	101.109
	3.25	93.1624	91.0476	93.8418	92.4111	94.4481	91.1281	93.5851	92.0377	91.9315	89.8726	91.0431	97.4757	98.5621	97.8139	97.1987	97.3194	98.5035	99.0646	96.7945	97.0519	98.5577	103.92	100.81
	3.5	93.4601	90.3925	93.4641	92.613	94.4439	91.1368	93.4848	91.9697	91.5725	89.4524	91.0591	97.3612	98.7376	97.4173	96.9332	97.5821	98.0533	98.5244	96.6084	97.0068	97.8337	103.792	100.638
	3.75	92.4576	90.4459	93.2657	91.8904	94.2015	91.2484	92.5736	91.7618	91.8399	89.4761	91.0196	97.3597	98.5808	97.3138	96.9653	97.4543	98.0315	98.746	96.6083	96.9372	97.6244	103.7	100.536
	4	91.9335	90.5575	92.9981	91.5118	93.3232	90.8326	92.2085	91.2534	91.5294	89.1527	90.9674	97.0645	98.3194	97.3477	96.7139	97.2806	97.9851	98.4945	96.3917	96.8381	97.6751	101.276	100.643
	4.25	91.4191	89.6466	91.9839	90.9269	92.6922	90.6092	91.6054	90.9369	90.3453	88.0335	90.6058	96.9278	97.492	97.3219	96.7503	97.1381	97.8492	98.3606	96.3038	96.5781	98.1946	100.703	100.556
	4.5	90.0177	89.1531	90.9964	89.9706	92.2482	89.0754	90.838	89.9256	89.7535	87.55	90.3132	97.0098	97.999	97.2244	96.5956	97.1362	97.7915	98.5123	95.7489	96.4924	97.6441	100.537	100.527
	4.75	89.1681	87.7913	90.3194	89.3633	91.4807	89.4608	90.3129	89.5479	89.2747	87.048	88.667	97.0949	97.3986	97.2443	96.0658	96.9063	97.828	98.4917	96.0715	95.7279	97.5848	100.354	100.233
	5	88.3077	87.8385	89.8176	88.5206	91.011	87.936	89.3501	88.5278	88.3196	86.5016	87.9224	97.0334	97.3015	97.1075	95.9964	96.2958	97.1023	98.0833	95.9869	95.7937	97.5722	100.113	100.367
	5.25	87.2441	86.6036	88.7098	87.9874	90.1764	87.5486	87.6396	87.6484	87.5664	85.9726	87.0458	96.431	97.2399	96.6703	95.8947	96.2269	97.1172	97.9287	95.8774	95.6258	97.4537	99.8664	100.402
	5.5	86.4033	85.8044	87.6841	87.0773	89.4634	86.5741	86.7454	87.2242	86.4196	85.3845	86.3397	96.3908	97.2968	96.6521	95.936	96.0657	97.1365	97.4033	95.2258	95.4626	97.4694	99.6889	100.509
	5.75	85.6728	85.0443	86.8623	86.1891	89.0596	86.1537	86.1433	86.5973	85.546	84.4052	85.587	96.3313	97.6552	97.0623	95.6222	95.867	97.0998	97.254	95.0774	95.2847	97.4634	99.7005	100.184
	6	84.7506	84.1874	86.1445	85.6291	87.2374	85.3505	85.3454	85.7544	84.6031	83.2916	84.6677	96.1706	97.6435	96.4426	95.7091	95.9372	97.1923	97.1231	95.0469	95.4569	97.3549	99.6527	100.232
	6.25	83.7868	83.1185	85.1327	84.5923	86.4911	84.5452	84.4961	84.4401	83.8357	82.4725	83.7253	95.8462	96.8549	96.3253	95.6106	95.8631	97.2278	97.1282	94.9424	95.3585	97.3983	99.3571	99.8632
	6.5	83.1054	82.9208	84.1096	83.9646	85.645	83.6728	84.1104	83.6423	83.0222	81.5897	82.9694	95.8358	96.8063	96.3348	95.408	95.7255	97.2333	97.0985	94.6941	95.601	97.5605	99.0087	99.9543
	6.75	82.0845	81.6459	83.3984	83.0425	85.25	82.9349	83.145	82.5594	82.2717	81.0076	82.0247	95.7639	96.7805	96.2433	95.4669	95.6347	97.8543	97.112	94.7807	95.3634	97.6051	98.8729	99.9456
	7	81.4713	80.3078	82.9254	82.6213	84.681	82.104	82.3528	81.4621	81.7814	79.8281	81.5429	96.0026	96.5964	96.3091	95.5121	95.3868	97.8759	96.8907	94.7884	95.3511	98.0538	99.4567	99.6626
	7.25	80.2861	78.783	82.0894	81.8249	83.9835	80.8435	81.3339	80.1313	81.0085	78.6317	80.9965	95.7664	96.871	96.2809	95.5188	95.4757	97.8582	96.8589	95.0987	95.3725	98.298	99.1116	98.5656
	7.5	78.0953	77.2565	80.8453	80.0555	82.8485	78.842	79.7258	78.4117	79.9885	75.5715	79.7297	95.8287	97.1236	96.2031	95.4241	95.6876	97.2213	97.0512	94.751	95.3766	98.1423	98.5609	96.9481
	7.75	78.5084	74.915	79.7981	79.3154	81.6846	75.8486	78.3545	77.2079	77.7737	73.6549	78.4726	95.983	96.8931	96.2901	95.7591	95.7421	97.0881	97.1555	95.1033	95.598	97.9272	97.5991	96.2111
	8	75.435	73.1555	78.6394	76.6857	79.8314	75.551	76.573	76.2258	75.9021	72.0733	77.09	96.1163	97.153	96.0262	96.2254	95.8202	96.6736	97.338	95.1299	96.5074	96.9923	96.4511	95.6129
	8.25	74.3286	71.8043	77.2446	75.7345	78.7092	73.5092	74.5723	72.3095	74.5589	70.6073	74.0768	96.2118	97.1421	95.9277	96.951	96.0927	95.9699	97.4047	95.8216	96.0075	96.0284	95.6685	94.3563
	8.5	72.4027	70.4684	74.9619	75.0243	77.3557	72.4019	73.3589	71.2727	73.617	69.4046	72.4947	96.2987	97.2339	96.1331	96.5717	96.4645	95.1923	97.312	94.4875	96.1833	95.028	94.3351	92.8574
	8.75	71.236	68.9537	73.6395	73.7687	75.5021	70.7356	72.2077	70.0016	72.4417	68.2354	71.3688	96.2192	96.8983	96.122	95.7047	96.2885	94.0932	97.0707	93.7583	96.4121	94.4034	91.9285	91.1241
	9	69.7186	67.9509	72.7124	72.0586	74.2918	69.6703	71.2727	68.7371	71.1661	67.0515	70.1422	95.9953	95.9977	96.4286	94.3814	95.7114	92.8273	96.4496	92.4206	96.0361	91.2963	90.4846	88.9372
	9.25	68.8044	66.2762	72.0767	70.9057	73.3776	68.0496	70.0472	67.2556	70.0099	65.46	68.9619	95.5155	94.9064	96.4689	92.7793	94.9731	90.3366	95.7277	89.9703	95.3249	90.12	88.5714	87.1325
	9.5	67.1595	65.4156	70.8512	70.5493	72.4092	66.2183	68.7714	65.565	69.0974	64.5106	67.6138	94.8796	91.9803	95.9691	90.0341	93.9223	88.4911	93.3479	88.3459	94.0694	88.5326	85.7612	84.1937
	9.75	65.483	63.6531	69.8718	68.9339	71.2342	64.792	67.5683	63.9668	68.0901	62.9545	66.3524	93.184	90.2865	95.0874	88.3848	91.0435	86.3877	92.5259	86.3193	91.2939	87.0513	83.6892	82.3662
	10	64.6535	62.8139	69.163	67.6045	69.9843	61.5251	66.1291	62.1024	66.957	61.2419	65.1525	90.205	88.5989	93.931	86.4864	89.5746	84.1532	90.9724	84.6274	89.7103	85.0735	81.3547	80.4717
	10.25	63.5687	60.6951	67.935	66.2373	69.4442	59.6258	64.5604	59.6654	65.7363	59.7092	63.6667	88.3959	86.4438	91.4231	84.9202	87.9326	82.3171	89.4566	83.0731	87.8019	83.351	79.4616	78.1633
	10.5	62.4476	59.0312	66.6553	64.6395	67.456	57.0321	62.5426	57.6491	64.0522	57.9012	61.9706	86.6382	83.927	90.1215	82.7239	85.3954	79.8677	87.6067	80.915	85.2364	81.4341	77.4503	75.7256
	10.75	60.7908	57.2657	65.4115	62.6634	65.807	54.4688	60.623	56.2878	62.6536	55.9748	59.8826	84.9823	81.4195	88.7326	80.8048	83.9077	78.1589	85.9998	78.9509	83.4719	79.3989	75.3337	73.847
	11	59.3268	55.5596	63.6576	61.0078	63.5577	53.3458	58.7463	54.7092	60.6386	54.0378	58.2519	82.7938	79.6373	87.1939	79.0572	81.8671	76.165	83.6375	77.5382	81.8074	77.1596	73.0887	72.4127
	11.25	57.8801	54.5272	62.178	58.9042	61.9054	52.1494	57.2749	53.4648	58.5091	52.5864	56.3417	81.0133	77.8679	85.605	77.9119	79.8714	74.4288	81.6777	76.13	79.2325	76.5998	71.1481	70.4476
	11.5	56.8037	53.2705	60.6508	57.6943	60.0967	51.3306	55.7717	52.0021	57.0511	51.4877	54.6975	79.4918	75.8764	83.8483	76.4656	77.4523	73.4554	79.8693	74.9126	77.4128	75.3007	69.9992	68.743
	11.75	55.5564	52.5928	59.4118	56.2414	58.6007	50.1915	54.375	50.9215	55.1072	50.3087	53.1782	77.5476	74.6289	82.0436	75.2778	76.2276	72.046	78.1825	73.8971	75.284	73.5647	68.1227	67.8577
	12	54.4327	51.3502	57.9578	55.4455	56.7077	49.3535	53.1213	50.2204	53.8805	49.2873	51.7439	76.439	73.6511	80.92	74.0619	74.0904	70.3565	76.6672	73.195	73.8367	72.2905	67.2948	66.5192

## Sheet: Figure 2b
Area under the curve (AUC) of cell retraction curves over 12 hours of infection.
Graphs plotted and statistical calculations in Prism 9 version 9.5.1
		Figure 2B	Biological replicate								P-value	Unpaired t test
			I	II	III					Avrg
	AUC	PAO1F∆S(T,Y)	979	918.1	887.6					928
		PAO1F∆ST(Y)	1130	997.7	1056					1061	0.05

[truncated: 49 more sheets: Figure 2c, Figure 2d, Figure 2e, Figure 2f, Figure 2g, Figure 3b, Figure 3c, Figure 3e, Figure 3f, Figure 3g, Figure 3h, Figure 3i, Figure 3j, Figure 3k, Figure 4b, Figure 4d, Figure 4e, Figure 4f, Figure 4g, Figure 4h …]
